# Supplementary material for: Association Between Renal Dysfunction and Lipid Ratios in Rural Black South Africans
Source: Int J Environ Res Public Health. 2025 Feb 21;22(3):324. doi: 10.3390/ijerph22030324 (PMC11942230; doi:10.3390/ijerph22030324)
Supplement: Supplementary file 1 [file ijerph-22-00324-s001.zip]

Archive with 1 entries (1 files):
- ijerph-3475104-supplementary.pdf
